# Supplementary material for: EN1 Regulates Cell Growth and Proliferation in Human Glioma Cells via Hedgehog Signaling
Source: Int J Mol Sci. 2022 Jan 20;23(3):1123. doi: 10.3390/ijms23031123 (PMC8834903; doi:10.3390/ijms23031123)
Supplement: Supplementary file 1 [file ijms-23-01123-s001.zip]

Archive with 1 entries (1 files):
- ijms-1509734-supplementary.pdf
